# Supplementary material for: The Global Burden of Atopic Dermatitis in Elderly Populations: Trends, Disparities, and Future Projections
Source: Healthcare (Basel). 2025 Apr 1;13(7):788. doi: 10.3390/healthcare13070788 (PMC11988822; doi:10.3390/healthcare13070788)
Supplement: Supplementary file 1 [file healthcare-13-00788-s001.zip]

Archive with 1 entries (1 files):
- healthcare-3441277-supplementary.pdf
